# Supplementary material for: ﻿Two new species of Centroptilum Eaton, 1869 from North Africa (Ephemeroptera, Baetidae)
Source: Zookeys. 2022 Nov 22;1131:71–97. doi: 10.3897/zookeys.1131.91017 (PMC9836532; doi:10.3897/zookeys.1131.91017)
Supplement: XML Treatment for Centroptilum alamiae [file zookeys.1131.91017-treatment2.xml]

<!DOCTYPE tp:taxon-treatment
  PUBLIC "-//TaxonX//DTD Taxonomic Treatment Publishing DTD v0 20100105//EN" "tax-treatment-NSO.dtd">
<tp:taxon-treatment xmlns:tp="http://www.plazi.org/taxpub"><tp:treatment-meta><kwd-group><label>Taxon classification</label><kwd>
                <named-content content-type="kingdom">Animalia</named-content>
              </kwd><kwd>
                <named-content content-type="order">Ephemeroptera</named-content>
              </kwd><kwd>
                <named-content content-type="family">Baetidae</named-content>
              </kwd></kwd-group><mixed-citation publication-type="journal"><person-group><name><surname>Kaltenbach</surname><given-names>Thomas</given-names></name><name><surname>Vuataz</surname><given-names>Laurent</given-names></name><name><surname>Samraoui</surname><given-names>Boudjéma</given-names></name><name><surname>El Yaagoubi</surname><given-names>Sara</given-names></name><name><surname>El Alami</surname><given-names>Majida</given-names></name><name><surname>Gattolliat</surname><given-names>Jean-Luc</given-names></name></person-group><article-title>﻿Two new species of <italic><tp:taxon-name><tp:taxon-name-part taxon-name-part-type="genus" reg="Centroptilum">Centroptilum</tp:taxon-name-part></tp:taxon-name></italic> Eaton, 1869 from North Africa (<tp:taxon-name><tp:taxon-name-part taxon-name-part-type="order">Ephemeroptera</tp:taxon-name-part></tp:taxon-name>, <tp:taxon-name><tp:taxon-name-part taxon-name-part-type="family">Baetidae</tp:taxon-name-part></tp:taxon-name>)</article-title><source>Zookeys</source><day>22</day><month>11</month><year>2022</year><volume>1131</volume><fpage>71</fpage><lpage>97</lpage><pub-id pub-id-type="doi">10.3897/zookeys.1131.91017</pub-id></mixed-citation></tp:treatment-meta><tp:nomenclature><label>﻿</label><tp:taxon-name>
              <object-id xmlns:xlink="http://www.w3.org/1999/xlink" content-type="arpha" xlink:type="simple">10F69263-64BA-5F4A-BC8F-E4177CB8C73B</object-id>
              <tp:taxon-name-part taxon-name-part-type="genus" reg="Centroptilum">Centroptilum</tp:taxon-name-part>
              <tp:taxon-name-part taxon-name-part-type="species" reg="alamiae">alamiae</tp:taxon-name-part>
              <object-id xmlns:xlink="http://www.w3.org/1999/xlink" content-type="zoobank" xlink:type="simple">https://zoobank.org/0468CE29-CFF8-4DF7-ABB9-562D1C9B099F</object-id>
            </tp:taxon-name><tp:taxon-authority>Kaltenbach, Vuataz &amp; Gattolliat</tp:taxon-authority><tp:taxon-status xmlns:xlink="http://www.w3.org/1999/xlink" xlink:type="simple">sp. nov.</tp:taxon-status><xref ref-type="fig" rid="F4">Figs 4b, e</xref><xref ref-type="fig" rid="F5">, 5b</xref><xref ref-type="fig" rid="F6">, 6</xref><xref ref-type="fig" rid="F7">, 7</xref><xref ref-type="fig" rid="F8">, 8</xref><xref ref-type="fig" rid="F9">, 9</xref></tp:nomenclature><tp:treatment-sec sec-type="Differential diagnosis to other species of Centroptilum" id="SECID0E6IAG"><title>Differential diagnosis to other species of <italic><tp:taxon-name><tp:taxon-name-part taxon-name-part-type="genus" reg="Centroptilum">Centroptilum</tp:taxon-name-part></tp:taxon-name></italic>.</title><p><bold>Larva.</bold> Following combination of characters: A) labrum with anterior margin slightly concave; ratio width vs. length ca. 1.5× (Fig. <xref ref-type="fig" rid="F7">7a</xref>); B) maxillary palp ca. 1.7× as long as galea-lacinia, segment III apically rounded; segment III ca. 1.6× as long as segment II (Fig. <xref ref-type="fig" rid="F7">7g</xref>); C) inner distal margin of labial palp segment III slightly concave (Fig. <xref ref-type="fig" rid="F7">7k</xref>); D) dorsal margin of fore femur with occasional short, spine-like setae; row of stout, pointed setae near margin (Fig. <xref ref-type="fig" rid="F8">8a</xref>); E) tarsus approx. as long as tibia (Fig. <xref ref-type="fig" rid="F8">8a</xref>); F) claw with two rows of denticles, each row with ca. 20 small to minute denticles (Fig. <xref ref-type="fig" rid="F8">8b</xref>); G) paraproct with 30–45 pointed spines, sometimes with split tips, few additional, submarginal spines (Fig. <xref ref-type="fig" rid="F8">8j</xref>).</p><fig id="F7" position="float" orientation="portrait"><object-id xmlns:xlink="http://www.w3.org/1999/xlink" content-type="doi" xlink:type="simple">10.3897/zookeys.1131.91017.figure7</object-id><object-id xmlns:xlink="http://www.w3.org/1999/xlink" content-type="arpha" xlink:type="simple">D2EEF077-E516-53A4-A809-AEE7EF1A06F9</object-id><label>Figure 7.</label><caption><p><italic><tp:taxon-name><tp:taxon-name-part taxon-name-part-type="genus" reg="Centroptilum">Centroptilum</tp:taxon-name-part><tp:taxon-name-part taxon-name-part-type="species" reg="alamiae">alamiae</tp:taxon-name-part></tp:taxon-name></italic> sp. nov., larva morphology <bold>a</bold> labrum (left: ventral view; right: dorsal view) <bold>b</bold> right mandible <bold>c</bold> right prostheca <bold>d</bold> left mandible <bold>e</bold> left prostheca <bold>f</bold> hypopharynx and superlinguae <bold>g</bold> maxilla <bold>h</bold> glossa and paraglossa (ventral view) <bold>i</bold> glossa and paraglossa (ventral view) <bold>j</bold> glossa and paraglossa (dorsal view) <bold>k</bold> labial palp (left: ventral view; right: dorsal view).</p></caption><graphic xmlns:xlink="http://www.w3.org/1999/xlink" xlink:href="zookeys-1131-071_article-91017__-g007.jpg" position="float" orientation="portrait" xlink:type="simple" id="oo_772693.jpg"><uri content-type="original_file" xlink:type="simple">https://binary.pensoft.net/fig/772693</uri></graphic></fig><fig id="F8" position="float" orientation="portrait"><object-id xmlns:xlink="http://www.w3.org/1999/xlink" content-type="doi" xlink:type="simple">10.3897/zookeys.1131.91017.figure8</object-id><object-id xmlns:xlink="http://www.w3.org/1999/xlink" content-type="arpha" xlink:type="simple">F6D7A0B2-7F3A-5F50-932D-7C2E2A913093</object-id><label>Figure 8.</label><caption><p><italic><tp:taxon-name><tp:taxon-name-part taxon-name-part-type="genus" reg="Centroptilum">Centroptilum</tp:taxon-name-part><tp:taxon-name-part taxon-name-part-type="species" reg="alamiae">alamiae</tp:taxon-name-part></tp:taxon-name></italic> sp. nov., larva morphology <bold>a</bold> foreleg <bold>b</bold> fore claw <bold>c</bold> tergalius I <bold>d</bold> tergalius II <bold>e</bold> tergalius III <bold>f</bold> tergalius IV <bold>g</bold> tergalius V <bold>h</bold> tergalius VI <bold>i</bold> tergalius VII <bold>j</bold> paraproct <bold>k</bold> caudalii, spines on posterior margins of segments.</p></caption><graphic xmlns:xlink="http://www.w3.org/1999/xlink" xlink:href="zookeys-1131-071_article-91017__-g008.jpg" position="float" orientation="portrait" xlink:type="simple" id="oo_772694.jpg"><uri content-type="original_file" xlink:type="simple">https://binary.pensoft.net/fig/772694</uri></graphic></fig></tp:treatment-sec><tp:treatment-sec sec-type="description" id="SECID0EHNAG"><title>Description.</title><p><bold>Larva</bold> (Figs <xref ref-type="fig" rid="F4">4b, e</xref>, <xref ref-type="fig" rid="F5">5b</xref>, <xref ref-type="fig" rid="F7">7</xref>–<xref ref-type="fig" rid="F9">9</xref>). Body length 5.6–7.0 mm. Caudalii broken. Antennae reaching apex of fore protoptera.</p><p><bold><italic>Colouration</italic></bold> (Fig. <xref ref-type="fig" rid="F9">9a–c</xref>). Head, thorax and abdomen dorsally brown, with dark grey-brown pattern as in Fig. <xref ref-type="fig" rid="F9">9a</xref>. Head, thorax and abdomen ventrally light brown, with dark grey-brown lateral marks on thorax (Fig. <xref ref-type="fig" rid="F9">9c</xref>). Legs light brown, femur distomedially slightly darker, tarsus basally and distally slightly darker, claw basally darker. Caudalii light brown, darker annulated.</p><fig id="F9" position="float" orientation="portrait"><object-id xmlns:xlink="http://www.w3.org/1999/xlink" content-type="doi" xlink:type="simple">10.3897/zookeys.1131.91017.figure9</object-id><object-id xmlns:xlink="http://www.w3.org/1999/xlink" content-type="arpha" xlink:type="simple">61ED001D-841B-5A8F-8D88-7BC64A9B276B</object-id><label>Figure 9.</label><caption><p><italic><tp:taxon-name><tp:taxon-name-part taxon-name-part-type="genus" reg="Centroptilum">Centroptilum</tp:taxon-name-part><tp:taxon-name-part taxon-name-part-type="species" reg="alamiae">alamiae</tp:taxon-name-part></tp:taxon-name></italic> sp. nov., larva <bold>a</bold> habitus, dorsal view <bold>b</bold> habitus, lateral view <bold>c</bold> habitus, ventral view <bold>d</bold> tergalius IV. Scale bars: 1 mm (<bold>a–c</bold>); 0.1 mm (<bold>d</bold>).</p></caption><graphic xmlns:xlink="http://www.w3.org/1999/xlink" xlink:href="zookeys-1131-071_article-91017__-g009.jpg" position="float" orientation="portrait" xlink:type="simple" id="oo_772695.jpg"><uri content-type="original_file" xlink:type="simple">https://binary.pensoft.net/fig/772695</uri></graphic></fig><p><bold><italic>Labrum</italic></bold> (Fig. <xref ref-type="fig" rid="F7">7a</xref>). Rectangular, width ca. 1.5× maximum length. Distal margin with broad, angulated, medial emargination. Anterior margin slightly concave. Dorsal surface scattered with long, medium and short, simple setae; setae not arranged in a submarginal arc. Ventrally with marginal row of setae composed of anterolateral long, simple, pointed setae and medial long, apically blunt, pectinate setae; ventral surface with ca. nine short, stout setae near lateral and anterolateral margin.</p><p><bold><italic>Right mandible</italic></bold> (Fig. <xref ref-type="fig" rid="F7">7b, c</xref>). Incisor and kinetodontium separated. Incisor with three denticles; kinetodontium with two denticles. Prostheca stick-like, distally with three denticles. Margin between prostheca and mola almost straight, with two tufts of long setae. Tuft of setae at apex of mola present.</p><p><bold><italic>Left mandible</italic></bold> (Fig. <xref ref-type="fig" rid="F7">7d, e</xref>). Incisor and kinetodontium separated. Incisor with four denticles; kinetodontium with three denticles. Prostheca stick-like, distolaterally denticulate. Margin between prostheca and mola straight, with large brush-like tuft of long setae. Subtriangular process short, on level of area between prostheca and mola. Tuft of setae at apex of mola absent.</p><p><bold><italic>Hypopharynx and superlinguae</italic></bold> (Fig. <xref ref-type="fig" rid="F7">7f</xref>). Lingua as long as superlinguae. Lingua longer than broad; distal half laterally not expanded; distal margin with short, fine setae, tuft of stout setae short. Superlinguae distally rounded; lateral margins rounded; fine, short to long, simple setae along distal margin.</p><p><bold><italic>Maxilla</italic></bold> (Fig. <xref ref-type="fig" rid="F7">7g</xref>). Galea-lacinia ventrally with four or five simple, apical setae under canines. Canines long and slender. With three denti-setae, distal denti-seta canine-like, middle and proximal denti-setae slender, bifid and pectinate. Medially with one pectinate, spine-like seta and three simple, spine-like setae (dorsolateral insertions); and ca. six long setae, partly with bifurcated tips (bifurcation often difficult to see; ventrolateral insertions). Maxillary palp 3-segmented, ca. 1.7× as long as length of galea-lacinia; palp segment III ca. 1.6× length of segment II; setae on maxillary palp fine, simple, scattered over surface of segments I, II, and III; apex of last segment rounded.</p><p><bold><italic>Labium</italic></bold> (Fig. <xref ref-type="fig" rid="F7">7h–k</xref>). Glossa nearly as broad and slightly shorter than paraglossa; inner and outer margins with many short, spine-like setae; apex with two medium, robust setae; dorsal surface with long, fine, simple, scattered setae. Paraglossa curved inward; ventrally with many long setae along outer lateral and apical margin, and row of long, stout, pointed, simple setae along inner lateral margin; dorsal surface with long, fine, simple, scattered setae. Labial palp 3-segmented. Segment III nearly trapezoidal with rounded distal corners, distal margin slightly concave; outer lateral margin with short to medium, fine, simple setae, distal margin with short, spine-like and short, fine, simple setae; ventral surface with medium, fine, simple, scattered setae. Segment II with medium, fine, simple, scattered setae along outer lateral margin and on ventral surface; dorsally with seven or eight short, spine-like setae along distal margin. Segment I with medium, fine, simple setae scattered on ventral surface and on outer lateral margin.</p><p><bold><italic>Hind protoptera</italic></bold> well developed.</p><p><bold><italic>Foreleg</italic></bold> (Fig. <xref ref-type="fig" rid="F8">8a, b</xref>) very slender. Ratio of foreleg segments 1.6:1.0:1.0:0.4. <italic>Femur</italic>. Length ca. 5× maximum width. Dorsal margin with occasional short, spine-like setae, row of short, pointed setae near margin. Apex slightly rounded. Short, stout, pointed setae scattered along ventral margin; femoral patch absent. <italic>Tibia</italic>. Dorsal margin bare. Ventral margin with row of short, curved, spine-like setae and some aditional stout, pointed setae along margin. Anterior surface scattered with short, stout, pointed, and partly serrate setae along ventral margin. Patellatibial suture present in basal 1/3 area. <italic>Tarsus</italic>. Dorsal margin bare. Ventral margin with dense row of short, curved, serrate, spine-like setae. <italic>Claw</italic> with two rows of 17–20 minute denticles each, in basal ca. 1/3 area, increasing in size distally; subapical setae absent.</p><p><bold><italic>Terga</italic></bold> (Figs <xref ref-type="fig" rid="F4">4b, e</xref>, <xref ref-type="fig" rid="F5">5b</xref>). Posterior margin of terga: I smooth, without spines; II–VI (VII) with small triangular spines; VII–IX with triangular, pointed spines.</p><p><bold><italic>Sterna.</italic></bold> Posterior margin of sterna I–VI smooth, without spines. Posterior margin of sterna VII–VIII with small, triangular spines.</p><p><bold><italic>Tergalii</italic></bold> (Figs <xref ref-type="fig" rid="F8">8c–i</xref>, <xref ref-type="fig" rid="F9">9d</xref>). Present on segments I–VII. Costal margins with minute denticles and short, fine, simple setae, anal margins almost smooth. Tracheae extending from main trunk to inner and outer margins. Tergalius I as long as length of segments II and III combined; tergalius IV as long as length of segments V and VI combined; tergalius VII as long as length of segments VIII and IX combined.</p><p><bold><italic>Paraproct</italic></bold> (Fig. <xref ref-type="fig" rid="F8">8j</xref>). With irregular row of 30–45 pointed marginal spines of different size, some with split tips, and few additional spines in second row. Cercotractor with minute, irregular, marginal spines.</p><p><bold><italic>Caudalii</italic></bold> (Fig. <xref ref-type="fig" rid="F8">8k</xref>). Spines at posterior margins of segments short triangular, pointed.</p><p><bold>Subimago.</bold> Judging from subimaginal tarsomeres developing under cuticle of last instar female larvae, all tarsomeres of all legs of female subimago have pointed microlepids on surface (see <xref ref-type="bibr" rid="B31">Kluge 2022</xref>).</p><p><bold>Imago.</bold> Unknown.</p></tp:treatment-sec><tp:treatment-sec sec-type="etymology" id="SECID0EBWAG"><title>Etymology.</title><p>Dedicated to Prof. Majida El Alami, committed researcher on aquatic insects in Morocco, and collector of some of the specimens; in recognition of her substantial contribution to the knowledge of the systematics, ecology, and distribution of Moroccan mayflies.</p></tp:treatment-sec><tp:treatment-sec sec-type="Biological aspects" id="SECID0EGWAG"><title>Biological aspects.</title><p>The specimens were collected in calm edge waters, loose substrate, low to moderate current, high temperatures, and sites rich in filamentous algae and mosses (Fig. <xref ref-type="fig" rid="F6">6a, b</xref>; <xref ref-type="bibr" rid="B10">El Alami et al. 2022a</xref>).</p></tp:treatment-sec><tp:treatment-sec sec-type="distribution" id="SECID0EUWAG"><title>Distribution</title><p>(Fig. <xref ref-type="fig" rid="F6">6e</xref>). Morocco.</p></tp:treatment-sec><tp:treatment-sec sec-type="type material" id="SECID0E5WAG"><title>Type-material.</title><p><bold><italic>Holotype</italic>.</bold> Morocco • larva; Oued Kelâa, Akchour; <named-content xmlns:xlink="http://www.w3.org/1999/xlink" content-type="dwc:verbatimCoordinates" xlink:type="simple"><named-content content-type="geo-json" specific-use="{&#34;type&#34;:&#34;Point&#34;,&#34;coordinates&#34;:[-5.169444,35.242222]}" id="NCID0EMXAG" xlink:type="simple">35°14'32"N, 05°10'10"W</named-content></named-content>; 13.03.2021; leg. S. El Yaagoubi; on slide; GBIFCH00592619, GBIFCH00592620, GBIFCH00592621; <abbrev xmlns:xlink="http://www.w3.org/1999/xlink" xlink:title="André Wagner" id="ABBRID0ERXAG" xlink:type="simple">MZL</abbrev>. <bold><italic>Paratypes</italic>.</bold> Morocco • 6 larvae; same data as holotype; 2 on slides; GBIFCH00980875, GBIFCH00980876; 4 in alcohol; GBIFCH00975645, GBIFCH00975646; <abbrev xmlns:xlink="http://www.w3.org/1999/xlink" xlink:title="André Wagner" id="ABBRID0EZXAG" xlink:type="simple">MZL</abbrev> • 7 larvae; Oued Jnane Niche (sup.); 16.03.2014; leg. M. El Alami; in alcohol; GBIFCH00975647; <abbrev xmlns:xlink="http://www.w3.org/1999/xlink" xlink:title="André Wagner" id="ABBRID0E4XAG" xlink:type="simple">MZL</abbrev> • 12 larvae; Oued Jnane Niche (sup.); 17.05.2015; leg. M. El Alami; 1 on slide; 11 in alcohol; <abbrev xmlns:xlink="http://www.w3.org/1999/xlink" xlink:title="Laboratoire Ecologie, Systématique, Conservation de la Biodiversité" id="ABBRID0EBYAG" xlink:type="simple">LESCB</abbrev>.</p></tp:treatment-sec><tp:treatment-sec><!--Section generated to contain objects referenced in tp:taxon-treatment.--><fig id="F4" position="float" orientation="portrait"><object-id xmlns:xlink="http://www.w3.org/1999/xlink" content-type="doi" xlink:type="simple">10.3897/zookeys.1131.91017.figure4</object-id><object-id xmlns:xlink="http://www.w3.org/1999/xlink" content-type="arpha" xlink:type="simple">2E12505C-AA63-5572-9C80-1F4A52EEA750</object-id><label>Figure 4.</label><caption><p>Larvae, posterior margins of terga. <italic><tp:taxon-name><tp:taxon-name-part taxon-name-part-type="genus" reg="Centroptilum">Centroptilum</tp:taxon-name-part><tp:taxon-name-part taxon-name-part-type="species" reg="samraouii">samraouii</tp:taxon-name-part></tp:taxon-name></italic> sp. nov. <bold>a</bold> tergum III <bold>d</bold> tergum IV; <italic><tp:taxon-name><tp:taxon-name-part taxon-name-part-type="genus" reg="Centroptilum">Centroptilum</tp:taxon-name-part><tp:taxon-name-part taxon-name-part-type="species" reg="alamiae">alamiae</tp:taxon-name-part></tp:taxon-name></italic> sp. nov. <bold>b</bold> tergum III <bold>e</bold> tergum IV; <italic><tp:taxon-name><tp:taxon-name-part taxon-name-part-type="genus" reg="Centroptilum">Centroptilum</tp:taxon-name-part><tp:taxon-name-part taxon-name-part-type="species" reg="luteolum">luteolum</tp:taxon-name-part></tp:taxon-name></italic>: <bold>c</bold> tergum III <bold>f</bold> tergum IV.</p></caption><graphic xmlns:xlink="http://www.w3.org/1999/xlink" xlink:href="zookeys-1131-071_article-91017__-g004.jpg" position="float" orientation="portrait" xlink:type="simple" id="oo_772690.jpg"><uri content-type="original_file" xlink:type="simple">https://binary.pensoft.net/fig/772690</uri></graphic></fig><fig id="F5" position="float" orientation="portrait"><object-id xmlns:xlink="http://www.w3.org/1999/xlink" content-type="doi" xlink:type="simple">10.3897/zookeys.1131.91017.figure5</object-id><object-id xmlns:xlink="http://www.w3.org/1999/xlink" content-type="arpha" xlink:type="simple">A68ABC04-FDE0-52B7-9155-C05098C806ED</object-id><label>Figure 5.</label><caption><p>Larvae, posterior margins of terga VII <bold>a</bold><italic><tp:taxon-name><tp:taxon-name-part taxon-name-part-type="genus" reg="Centroptilum">Centroptilum</tp:taxon-name-part><tp:taxon-name-part taxon-name-part-type="species" reg="samraouii">samraouii</tp:taxon-name-part></tp:taxon-name></italic> sp. nov. <bold>b</bold><italic><tp:taxon-name><tp:taxon-name-part taxon-name-part-type="genus" reg="Centroptilum">Centroptilum</tp:taxon-name-part><tp:taxon-name-part taxon-name-part-type="species" reg="alamiae">alamiae</tp:taxon-name-part></tp:taxon-name></italic> sp. nov. <bold>c</bold><italic><tp:taxon-name><tp:taxon-name-part taxon-name-part-type="genus" reg="Centroptilum">Centroptilum</tp:taxon-name-part><tp:taxon-name-part taxon-name-part-type="species" reg="luteolum">luteolum</tp:taxon-name-part></tp:taxon-name></italic>.</p></caption><graphic xmlns:xlink="http://www.w3.org/1999/xlink" xlink:href="zookeys-1131-071_article-91017__-g005.jpg" position="float" orientation="portrait" xlink:type="simple" id="oo_772691.jpg"><uri content-type="original_file" xlink:type="simple">https://binary.pensoft.net/fig/772691</uri></graphic></fig><fig id="F6" position="float" orientation="portrait"><object-id xmlns:xlink="http://www.w3.org/1999/xlink" content-type="doi" xlink:type="simple">10.3897/zookeys.1131.91017.figure6</object-id><object-id xmlns:xlink="http://www.w3.org/1999/xlink" content-type="arpha" xlink:type="simple">2AE94A22-12F7-5F5D-9116-52722F3D9F38</object-id><label>Figure 6.</label><caption><p>Habitats and distribution of the new species <bold>a, b</bold><italic><tp:taxon-name><tp:taxon-name-part taxon-name-part-type="genus" reg="Centroptilum">Centroptilum</tp:taxon-name-part><tp:taxon-name-part taxon-name-part-type="species" reg="alamiae">alamiae</tp:taxon-name-part></tp:taxon-name></italic> sp. nov., habitats <bold>a</bold> Oued Kelâa (type locality) <bold>b</bold> Oued Jnane Niche <bold>c, d</bold><italic><tp:taxon-name><tp:taxon-name-part taxon-name-part-type="genus" reg="Centroptilum">Centroptilum</tp:taxon-name-part><tp:taxon-name-part taxon-name-part-type="species" reg="samraouii">samraouii</tp:taxon-name-part></tp:taxon-name></italic> sp. nov., habitats <bold>c</bold> Guitna sup. (type locality) <bold>d</bold> Louar inf. <bold>e</bold> distribution map.</p></caption><graphic xmlns:xlink="http://www.w3.org/1999/xlink" xlink:href="zookeys-1131-071_article-91017__-g006.jpg" position="float" orientation="portrait" xlink:type="simple" id="oo_772692.jpg"><uri content-type="original_file" xlink:type="simple">https://binary.pensoft.net/fig/772692</uri></graphic></fig></tp:treatment-sec><ref-list><ref id="B31"><mixed-citation xmlns:xlink="http://www.w3.org/1999/xlink" xlink:type="simple"><person-group><name name-style="western"><surname>Kluge</surname><given-names>NJ</given-names></name></person-group> (<year>2022</year>) <article-title>Taxonomic significance of microlepides on subimaginal tarsi of <tp:taxon-name><tp:taxon-name-part taxon-name-part-type="order">Ephemeroptera</tp:taxon-name-part></tp:taxon-name>.</article-title><source>Zootaxa</source><volume>5159</volume>(<issue>2</issue>): <fpage>151</fpage>–<lpage>186</lpage>. <ext-link xlink:type="simple" ext-link-type="doi" xlink:href="10.11646/zootaxa.5159.2.1">https://doi.org/10.11646/zootaxa.5159.2.1</ext-link></mixed-citation></ref><ref id="B10"><mixed-citation xmlns:xlink="http://www.w3.org/1999/xlink" xlink:type="simple"><person-group><name name-style="western"><surname>El Alami</surname><given-names>M</given-names></name><name name-style="western"><surname>El Yaagoubi</surname><given-names>S</given-names></name><name name-style="western"><surname>Gattolliat</surname><given-names>J-L</given-names></name><name name-style="western"><surname>Sartori</surname><given-names>M</given-names></name><name name-style="western"><surname>Dakki</surname><given-names>M</given-names></name></person-group> (<year>2022a</year>) <article-title>Diversity and distribution of mayflies from Morocco (<tp:taxon-name><tp:taxon-name-part taxon-name-part-type="order">Ephemeroptera</tp:taxon-name-part></tp:taxon-name>, <tp:taxon-name><tp:taxon-name-part taxon-name-part-type="class">Insecta</tp:taxon-name-part></tp:taxon-name>).</article-title><source>Diversity</source><volume>14</volume>(<issue>6</issue>): <fpage>498</fpage>. <ext-link xlink:type="simple" ext-link-type="doi" xlink:href="10.3390/d14060498">https://doi.org/10.3390/d14060498</ext-link></mixed-citation></ref></ref-list></tp:taxon-treatment>
